# Supplementary material for: Structural determinants of inverted Alu-mediated backsplicing revealed by -MaP and -JuMP
Source: Nucleic Acids Res. 2025 May 21;53(9):gkaf433. doi: 10.1093/nar/gkaf433 (PMC12093144; doi:10.1093/nar/gkaf433)
Supplement: gkaf433_Supplemental_Files [file gkaf433_supplemental_files.zip]

Archive with 2 entries (2 files):
- Supplementary_figures_and_captions_for_upload.pdf
- Supp_files.zip
